# Supplementary material for: Connecting communities across the globe: Atlas protocol
Source: Palliat Care Soc Pract. 2025 Dec 4;19:26323524251396994. doi: 10.1177/26323524251396994 (PMC12681578; doi:10.1177/26323524251396994)
Supplement: sj-xlsx-1-pcr-10.1177_26323524251396994 – Supplemental material for Connecting communities across the globe: Atlas protocol [file sj-xlsx-1-pcr-10.1177_26323524251396994.xlsx]

## Sheet: CVI per question
Item	Question				Expert 1	Expert 2	Expert 3	Expert 4	Expert 5	Expert 6	Expert 7	Cognitive Validity Index
1	What is the name of your initiative? Free text answer				3.25	3.75	3.5	2.75	3.5	2.5	4	0.714286
2	In what city and country is your initiative? (If it is online, please tell us that too!) Free text answer				3.75	3	3.75	3.25	3.25	4	4	1
3	What year did this initiative start? Drop down of years				4	4	4	3.25	4	4	4	1
4	What is your role within the organisation? (Unique choice answer) -Paid staff member -Volunteer -Service user -Community member -Other: free text				3.75	3.75	3	4	3.25	4	3.5	1
4**	**Only if they answer to be paid staff** What is your main role within the organisation? (Unique choice answer) - Healthcare staff (e.g. physiotherapist, nurse, doctor) - Support with activities of daily living (e.g. providing support with personal care e.g. washing, shopping) - Emotional support (e.g. counselling) - Community engagement (for example helping run community support groups) - Educat…				3.75	3.75	3.5	4	3.5	4	3.75	1
5a	How is this initiative funded? (Multiple choice answer) Type of funding source: - Charity funding - Non-governmental organisations - Governmental funding - Healthcare commissioning (e.g. services are paid through the budget for the local hospital) - Donations - Other: Free text				3.5	4	3.5	4	4	4	3.5	1
5b	How is this initiative funded? (Multiple choice answers) Geographic funding source: -Local funding -National funding -International funding -Other: free text				3.75	4	4	4	4	3.75	3.5	1
6	What are the main goals of this initiative? (Multiple choice) - Support for people with chronic illness or at the end-of-life. - Support for people who provide care (for example supporting family members caring for ill relatives, or professionals providing care) - Community empowerment (for example peer support groups) - Raising awareness about end-of-life or grief issues (often termed death lite…				3.5	3.75	4	4	2.75	3.75	3.25	0.857143
7	Who are the main people this initiative supports? (e.g., age groups, patient populations, caregivers, health professionals, etc.) Free text				3.5	4	4	4	3	3.5	3.5	1
8	How does your initiative reach these people or groups? (Multiple choice answer) - Word of mouth - Referrals from healthcare providers - Advertising (e.g., flyers, newspapers) - Online Advertising (e.g., social media posts, websites) - Community networks (e.g., local groups, organizations) - Social media platforms - Faith-based organizations (e.g., churches, temples, mosques) - Public awareness ca…				3.5	4	4	3.5	4	3.5	3.5	1
9	Do you work with other organizations? (Multiple choice answer) - Healthcare providers - No current collaboration with other organizations - Charities - Non-Governmental Organizations (NGOs) - Local or national governmental organizations - International organizations - Community-based organizations - Educational institutions (e.g., schools, universities) - Faith-based organizations (e.g., churches…				3.75	4	3.5	4	3.75	4	3.5	1
10	What outcomes have been seen from this work? Free text				3.75	4	3.5	3	2.5	3.75	3.5	0.857143
11	How are the effects of this initiative measured? (Multiple choice answer) - Effect measurement is not currently conducted for this programme - Feedback from participants or stakeholders - Number of people served. - Growth in staff and volunteers involved. - Staff and volunteer retention rates - Changes in healthcare resource utilization - Economic evaluations (e.g., cost-effectiveness, cost savin…				3.75	4	3.75	3	4	3.5	3.75	1
12	What challenges does this initiative face? (Multiple choice answer) - Difficulty with growth, scaling, and engaging communities - Financial challenges - Lack of awareness or visibility - Challenges in recruiting and keeping volunteers. - Difficulty in maintaining a diverse and inclusive approach. - Challenges working with healthcare providers. - Difficulty in building long-term partnerships. - La…				3.75	3.75	3.75	4	4	3.75	3.5	1
13	What support would help this initiative grow? Free text				3.75	4	3.75	4	4	3.75	3.5	1
14	Were there any questions or options that seemed out of place? If you're able to, can you explain why? - Yes. Which ones: Free text. - No				3.75	3.25	3.5	3.25	4	3	4	1
15	Was there any topics or areas that are really important to your initiative that we did not ask about? - Yes. Which ones: Free text. - No				4	4	4	4	4	3	4	1

## Sheet: CVI per element
	SIMPLICITY
	Question 1	Question 2	Question 3	Question 4a	Question 4b	Question 5a	Question 5b	Question 6	Question 7	Question 8	Question 9	Question 10	Question 11	Question 12	Question 13	Question 14	Question 15
Expert 1	3	3	4	3	3	2	3	2	2	2	3	3	3	3	3	3	4
Expert 2	4	4	4	4	4	4	4	4	4	4	4	4	4	4	4	1	4
Expert 3	4	4	4	2	3	3	4	4	4	4	2	2	3	3	4	3	4
Expert 4	2	4	2	4	4	4	4	4	4	4	4	3	3	4	4	3	4
Expert 5	3	2	4	3	3	4	4	2	2	4	3	1	4	4	4	4	4
Expert 6	3	4	4	4	4	4	4	4	4	4	4	4	4	4	4	3	3
Expert 7	4	4	4	3	3	2	3	2	2	2	2	2	3	3	3	4	4
	6	6	6	6	7	5	7	5	5	5	5	4		7	7	6	7
I-CVI	0.857143	0.857143	0.857143	0.857143	1	0.714286	1	0.714286	0.714286	0.714286	0.714286	0.571429	0	1	1	0.857143	1
	RELEVANCE
	Question 1	Question 2	Question 3	Question 4	Question 4**	Question 5a	Question 5b	Question 6	Question 7	Question 8	Question 9	Question 10	Question 11	Question 12	Question 13	Question 14	Question 15
Expert 1	4	4	4	4	4	4	4	4	4	4	4	4	4	4	4	4	4
Expert 2	3	2	4	4	4	4	4	4	4	4	4	4	4	4	4	4	4
Expert 3	4	4	4	4	4	4	4	4	4	4	4	4	4	4	4	4	4
Expert 4	2	4	3	4	4	4	4	4	4	4	4	3	3	4	4	3	4
Expert 5	4	4	4	4	4	4	4	4	4	4	4	4	4	4	4	4	4
Expert 6	3	4	4	4	4	4	4	4	3	3	4	4	4	4	4	3	3
Expert 7	4	4	4	4	4	4	3	4	4	4	4	4	4	4	4	4	4
	6	6	7	7	7	7	7	7	7	7	7	7	7	7	7	6	7
I-CVI	0.857143	0.857143	1	1	1	1	1	1	1	1	1	1	1	1	1	0.857143	1
	CULTURAL CLARITY
	Question 1	Question 2	Question 3	Question 4	Question 4**	Question 5a	Question 5b	Question 6	Question 7	Question 8	Question 9	Question 10	Question 11	Question 12	Question 13	Question 14	Question 15
Expert 1	3	4	4	4	4	4	4	4	4	4	4	4	4	4	4	4	4
Expert 2	4	2	4	3	3	4	4	3	4	4	4	4	4	3	4	4	4
Expert 3	2	4	4	2	3	3	4	4	4	4	4	4	4	4	4	4	4
Expert 4	3	4	4	4	4	4	4	4	4	4	4	3	3	4	4	3	4
Expert 5	3	3	4	2	3	4	4	1	2	4	4	1	4	4	4	4	4
Expert 6	2	4	4	4	4	4	3	3	3	3	4	3	3	3	3	3	3
Expert 7	4	4	4	4	4	4	4	4	4	4	4	4	4	4	4	4	4
	5	6	7	5	7	7	7	6	6	7	7	6	7	7	7	7	7
I-CVI	0.714286	0.857143	1	0.714286	1	1	1	0.857143	0.857143	1	1	0.857143	1	1	1	1	1
	LANGUAGE
	Question 1	Question 2	Question 3	Question 4	Question 4**	Question 5a	Question 5b	Question 6	Question 7	Question 8	Question 9	Question 10	Question 11	Question 12	Question 13	Question 14	Question 15
Expert 1	3	4	4	4	4	4	4	4	4	4	4	4	4	4	4	4	4
Expert 2	4	4	4	4	4	4	4	4	4	4	4	4	4	4	4	1	4
Expert 3	4	3	4	4	4	4	4	4	4	4	4	4	4	4	3	3	4
Expert 4	4	1	4	4	4	4	4	4	4	2	4	3	3	4	4	4	4
Expert 5	4	4	4	4	4	4	4	4	4	4	4	4	4	4	4	4	4
Expert 6	2	4	4	4	4	4	4	4	4	4	4	4	3	4	4	3	3
Expert 7	4	4	4	3	4	4	4	3	4	4	4	4	4	3	3	4	4
	6	6	7	7	7	7	7	7	7	6	7	7	7	7	7	6	7
I-CVI	0.857143	0.857143	1	1	1	1	1	1	1	0.857143	1	1	1	1	1	0.857143	1
