# Supplementary material for: Connecting communities across the globe: Atlas protocol
Source: Palliat Care Soc Pract. 2025 Dec 4;19:26323524251396994. doi: 10.1177/26323524251396994 (PMC12681578; doi:10.1177/26323524251396994)
Supplement: sj-xlsx-2-pcr-10.1177_26323524251396994 – Supplemental material for Connecting communities across the globe: Atlas protocol [file sj-xlsx-2-pcr-10.1177_26323524251396994.xlsx]

## Sheet: Consent  instructions
Instructions for the survey reviewed
This tab provides details on the Cognitive Validity Scale and expert feedback related to the instructions and consent for the survey, which was assessed through a cognitive interview. The survey introduction was reviewed by a global expert and researcher using a semi-structured cognitive interview process. Open dialogue was facilitated using prompts from the Cognitive Interview Guide, focusing on…
Expert:	Comments:
Expert 1	The introudction in okay - no major problems - good enough that it gives people the choice to opt in and opt out and the contacts they can reach. No major challenge or changes - but suggestion to include a summary paragraph including the whole details about the project. So like an ABC: This is how we are going to do it, this is what we hope the acheive and this is how we think it will be benefit …
Expert 2	The instructions are simple and clear. No recomendations
Expert 3	Unclear whether the insturctions are about individual or personal contribution in the introduction section. This could be made more clear by adding that more than one person can complete the feedback from each organisation. It is also not clear in the introduction who we are targetting - what initatives / programmes we are wanting to include. This could be made more clear by clarify compassionate…
Expert 4	Unclear inclusion criteria during the instructions about who is being included and invited to take the survey.
Expert 5	No changes needed
Expert 6	The instructions are okay. Its good to keep brief, but higlight the definition for compassionate communities as a guide to respondents so they know whether they want to complete the survey.
Expert 7	Instructions are clear although it might be helpful to include a definition about CoCos?
Response:	Changed to include definition of a comunity programme in the introduction
	Changed to clarify about personal contributions
	Changed to include further information about inclusion criteria

## Sheet: Question 1
Question 1
This tab provides details on the Cognitive Validity Scale and expert feedback related to Question 1 from the survey, which was assessed through a cognitive interview. The question was reviewed by a global expert and researcher using a semi-structured cognitive interview process. Open dialogue was facilitated using prompts from the Cognitive Interview Guide, focusing on simplicity, relevance, cult…
Initial question:	What is the name of your initiative?
Initial reponse:	Free text response
CVI Score
Simplicity	0.86
Revelance	0.86
Cultural clarity	0.71
Language	0.86
Expert:	Key Comments:
Expert 1	The word "initiative" is more confusing as opposed to the word programme. The world programme and or initiaitve would help with understanding and make it clearer. The word initiative does not traslate well - it will be better with the world programme.
Expert 2	The names may be very local and not translatable - which may limit people in an international context understanding the names of specific compassionate communities.
Expert 3	Clarify iniative as a termonology as it is slightly unclear. Instead it could use terms such as project / programme. To clarify the language, some organisation may do multiple projects / initiatives - how would they know which one to include?
Expert 4	Concept of compassionate communities is different in X. Here is unclear inclusion criteria during the instructions - who is being included. Although is this intentially being kept broad? Therefore it might be helpful to provide a definition of compassionate communities- so as to ensure people know who is being included and what is relevant.
Expert 5	Add the word program so people can understand the work can be in different stages. It its more inclusive.
Expert 6	Initiative is not a clear word, maybe project would be better.
Expert 7	No amendments
Response	Initiative was raised mutliple times that this is an unclear term. Therefore changed to programme and offered a definition of what we mean by programme in the introduction.
	Clarified the instructions and protocol to explain inclusion and define programme
	Discussion about the relevance of local names and challenges with translation - however given global atlas felt important to include names and can be listed in local language / at point of atlas publication we could clarify specific names for translation if concerns.

## Sheet: Question 2
Question 2
This tab provides details on the Cognitive Validity Scale and expert feedback related to Question 2 from the survey, which was assessed through a cognitive interview. The question was reviewed by a global expert and researcher using a semi-structured cognitive interview process. Open dialogue was facilitated using prompts from the Cognitive Interview Guide, focusing on simplicity, relevance, cult…
Initial question:	In what city and country is your initiative? (If it is online, please tell us that too!
Initial reponse:	Free test
CVI Score
Simplicity	0.86
Revelance	0.86
Cultural clarity	0.86
Language	0.86
Expert:	Key Comments:
Expert 1	Some challenges with the prompts in different contexts. Some people may not be in a city so they may not identify themselves with a city, it could be a municipality, council or district depending on where you are. In most of X the majority of the populaiton lives in the rural areas which do not fall into any city. To increase the options to local government / municipality / concil/ county within …
Expert 2	Better not to do the distinction between location and online. The online bit might generate cultural questions. Spliting the question might be better.
Expert 3	Translation into arabic unclear when including online iniaitives. Could be made clearer by writing about if online please tell us too.
Expert 4	Respondents need clarity about the type of initiatives being referred to - it would be unclear which type of small community palliative initiative is being referred to. Translation of city - refers to big city / metropolitan city. Which may be unclear and not relevant to lots of participants in rural areas.
Expert 5	The online feature of compassionate communities complicates the country, as they could be international
Expert 6	No amendments
Expert 7	No amendments
Response:	As per the previous question - initiative changed to programme
	Online initiative removed as challenges with translation
	Changed to remove city to be more inclusive (local area)

## Sheet: Question 3
Question 3
This tab provides details on the Cognitive Validity Scale and expert feedback related to Question 3 from the survey, which was assessed through a cognitive interview. The question was reviewed by a global expert and researcher using a semi-structured cognitive interview process. Open dialogue was facilitated using prompts from the Cognitive Interview Guide, focusing on simplicity, relevance, cult…
Initial question:	What year did this initiative start?
Initial reponse:	Drop down of years
CVI Score
Simplicity	0.86
Revelance	1
Cultural clarity	1
Language	1
Expert:	Key Comments:
Expert 1	No problems. Do you only want current CoCos or ones that have finished?
Expert 2	No amendments
Expert 3	No amendments
Expert 4	Need definition of what start means - can be gradual or informal start.
Expert 5	No amendments
Expert 6	No amendments
Expert 7	No amendments
Response:	Discussion about including CoCos that have finished, as likely learning points. However given aim to create an atlas to specify and only include current programs.
	Discussion about how some CoCos May have multiple programmes - instructions can state can state that a programme may have severeal distinct aspects / arms at the same time - all can be included
	Discussion about comment of start time, gradual or informal verus's formal start - can leave it to individual judgement.
	As per previous questions change initiative to programme

## Sheet: Question 4a
Question 4a
This tab provides details on the Cognitive Validity Scale and expert feedback related to Question 4a from the survey, which was assessed through a cognitive interview. The question was reviewed by a global expert and researcher using a semi-structured cognitive interview process. Open dialogue was facilitated using prompts from the Cognitive Interview Guide, focusing on simplicity, relevance, cul…
Initial question:	What is your role within the organisation? (Unique choice answer)
Initial reponse:	-Paid staff member
	-Volunteer
	-Service user
	-Community member
	-Other: free text
CVI Score
Simplicity	0.86
Revelance	1
Cultural clarity	0.71
Language	1
Expert:	Key Comments:
Expert 1	The options are limited. You may need to include people who are not just staff but involved in aspects such as governance. Governance should stand alone as opposed to other.
Expert 2	The senior staff (leading the organization) in the administration may not fall in any of the categories provided.
Expert 3	Unclear difference between service user and community member. Service user may mean more of a patient - but perhaps could expland this futher.
Expert 4	Sometimes one person may have multiple roles, for example they can work as a volunteer and be a community member. May be helpful to allow for multiple answers or free comments.
Expert 5	I don't know if the options capture all the posisbilities and it is important to think about the ultimate purpose of knowing this information. I would like the options be more broad.
Expert 6	There might be different types of volunteers. E.g. volunteer service provider which is not the same as a volunteer
Expert 7	Add: Board/committee members. Volunteer no universally accepted definition. Not all CoCos have service users.
Response	Main comments about drop down options as oppose to question, with options too narrow
	Include board members/ goverernance / senior staff - discssed options of adminstration / board members
	Servie users - not clear - to remove and just have community member.
	Change to multiple choice - feedback people can have multiple roles
	Similar to question 4b - which gives more options - so to combine the two questions

## Sheet: Question 4b
Question 4b
This tab provides details on the Cognitive Validity Scale and expert feedback related to Question 4b from the survey, which was assessed through a cognitive interview. The question was reviewed by a global expert and researcher using a semi-structured cognitive interview process. Open dialogue was facilitated using prompts from the Cognitive Interview Guide, focusing on simplicity, relevance, cul…
Initial question:	What is your main role within the organisation? (Unique choice answer)
Initial reponse:	- Healthcare staff (e.g. physiotherapist, nurse, doctor)
	- Support with activities of daily living (e.g. providing support with personal care e.g. washing, shopping)
	- Emotional support (e.g. counselling)
	- Community engagement (for example helping run community support groups)
	- Education or raising awareness.
	- Spiritual support (e.g. a chaplain)
	- Administration (e.g. finances or documentation)
	- Policy development
	- Other: free text
CVI Score
Simplicity	1
Revelance	1
Cultural clarity	1
Language	1
Expert:	Key Comments:
Expert 1	Add Governance to within this question as well. Policy rests with governance - so to change this to governance or have them as a stand alone questions. Psychsocial support is more inclusive that emotional support.
Expert 2	Additional roles such as drivers participating in compassionate communities are not included in the options. Why have a more indepth question for payed staff and not have a question for not payed staff, given they are likely to be the biggest group of people participating?
Expert 3	Challenges with overlap as healthcare staff may be responsible for emtional support, such as counselling (unless you mean volunteers) Additional options such as counseller, social worker may be helpful to clairfy. May also be useful to have volunteers roles recorded. Unclear meaning of policy development - could be the role of someone more senior in the organisation?
Expert 4	Clear
Expert 5	I would add 'within this initiative' at the end of the question. As some organization may have many initiatives and that needs to be considered.
Expert 6	Consider counselor or service social support or spiriual careworker or chaplain. No physiotherapy in PC X. Stating healthcare assistant instead of support with activities of daily living might be clearer. You should name the profession as this question is asking about people get payed. Drivers in PC Comcoms (ambulance) should be an option. Split education and raising awarness/advocay, as they may…
Expert 7	Engagement is different to community development. Health service oriented options. Heath professionals instead of staff might be better terminology.
Response:	To combine with question 4a and allow everyone to answer (not only paid staff)
	Change to multiple option (allow self identification as emotional support and personal care etc)
	Broaden options

## Sheet: Question 5a
Question 5a
This tab provides details on the Cognitive Validity Scale and expert feedback related to Question 5a from the survey, which was assessed through a cognitive interview. The question was reviewed by a global expert and researcher using a semi-structured cognitive interview process. Open dialogue was facilitated using prompts from the Cognitive Interview Guide, focusing on simplicity, relevance, cul…
Initial question:	How is this initiative funded? (Multiple choice answer)
Initial reponse:	Type of funding source:
	- Charity funding
	- Non-governmental organisations
	- Governmental funding
	- Healthcare commissioning (e.g. services are paid through the budget for the local hospital)
	- Donations
	- Other: Free text
CVI Score
Simplicity	0.71
Revelance	1
Cultural clarity	1
Language	1
Expert:	Key Comments:
Expert 1	Would advise to split it into main categories that are important: 1: charity funding, which would also cover the NGOs (trusts and departments), 2: Government funding, 3: coperative funding social reposibility from private organisations and 4: stand alone donations. An additional category could be legacy donations. Could also consider money donations from airports, collection boxes and in differen…
Expert 2	Consider adding memberships, as is a modality of financial support.
Expert 3	Unclear what we mean by non-governmental organizations - could be made more clear by thinking about non-governmental funding. Unclear about funding source through healthcare budget. Private funding could be an option. Clarify health service budget, for example you could say paid from the healthcare serivices or organisations. In some contexts this could be through the government - or it could be …
Expert 4	Those in the leadership may be easily responding to this question. But those not in the management may not be able to answer this question.
Expert 5	No amendments
Expert 6	Out of pocket expense is missing.
Expert 7	Missing: Philantropic. Grants. Fund raising. Options have a governmental framework.
Response:	Merged with question 5b
	Additional options to be included

## Sheet: Question 5b
Question 5b
This tab provides details on the Cognitive Validity Scale and expert feedback related to Question 5b from the survey, which was assessed through a cognitive interview. The question was reviewed by a global expert and researcher using a semi-structured cognitive interview process. Open dialogue was facilitated using prompts from the Cognitive Interview Guide, focusing on simplicity, relevance, cul…
Initial question:	How is this initiative funded? (Multiple choice answers)
Initial reponse:	Geographic funding source:
	-Local funding
	-National funding
	-International funding
	-Other: free text
Simplicity	1
Revelance	1
Cultural clarity	1
Language	1
	Key Comments:
Expert 1	You could also have regional funding - for example you could have funding that is international but from or for a defined for a specific region - for example having a group / collection of countries that are within a defined area of the contenent.
Expert 2	Important people know it is a multiple choice answer as funding likely to come from multiple levels and need to consider how this fits with the previous question and what this tells us.
Expert 3	No suggestions
Expert 4	No suggestions
Expert 5	Could also consider the time aspect of funding. It might be helpful to know how much time the funding has been in place or for how long it's going to continue. This element of funding is vital to the success of many projects. Need to consider if we are including projects that have ended or will it just be projects that are ongoing that are included?
Expert 6	What is local? is this district/county? Local can be understood as national. This may need clarifying
Expert 7	What is local? (federal?)If everyone understands something different the answer doesn't say much. Maybe more options? Also need to think about the relevance of the level of funding and what this tell us.
Response	To combine question 5a and 5b - with broader options.

## Sheet: Question 6
Question 6
This tab provides details on the Cognitive Validity Scale and expert feedback related to Question 6 from the survey, which was assessed through a cognitive interview. The question was reviewed by a global expert and researcher using a semi-structured cognitive interview process. Open dialogue was facilitated using prompts from the Cognitive Interview Guide, focusing on simplicity, relevance, cult…
Initial question:	What are the main goals of this initiative? (Multiple choice)
Initial reponse:	- Support for people with chronic illness or at the end-of-life.
	- Support for people who provide care (for example supporting family members caring for ill relatives, or professionals providing care)
	- Community empowerment (for example peer support groups)
	- Raising awareness about end-of-life or grief issues (often termed death literacy)
	- Policy (e.g. helping write guidelines to support those around the end-of-life)
	- Emotional / Bereavement/ grief support
	- Providing healthcare services such as pain relief
	- Other: Free text
CVI Score
Simplicity	0.71
Revelance	1
Cultural clarity	0.86
Language	1
Expert:	Key Comments:
Expert 1	Providing of comprehensive health care services should be the first option. Access to pain relief at the different levels of the WHO ladder should stand out on it own - after providing comprehensive healthcare services. Training should be included - this can be for care workers, health workers, patients and families and traditional healers.
Expert 2	Add caregiver training as this is a milestone of how programs are built so the family gets involves and the care can be done at home.
Expert 3	No amendments - clear and comprehensive list.
Expert 4	Once we have identified which projects are being included (from the instructions) then the questions are easy to answer.
Expert 5	Culturally I think ComComs are so heterogeous, the current options are to narrow (e.g generating/supporting support networks, comunnity interventions, identifying network leaders, community education, impact evaluation of ComComs) Consider underserved groups and reaching them as an option.
Expert 6	Options might be too specific - for instance raising awareness can be broader. Consider moving health care services higher in the options as this is important.
Expert 7	Add more options, most are service driven. Do you empower people or are people empowered? Is this about enabling - empowering is a challenging term. Grief and grief support is not equal to death literacy so should be seperate. Difficult to adapt the answer to the what is being done. E.g Social and system change, this may be through policy but it is missing the practice. Another option could be to…
Response:	Challenges with the heterogenous nature of compassionate communities - decision to include healthcare as an option as many experts felt this was important, espeically outside of the global north.
	To broaden options, and seperate grief and death literacy and include more on training. To avoid the term empowerment and think about inclusive language.

## Sheet: Question 7
Question 7
This tab provides details on the Cognitive Validity Scale and expert feedback related to Question 7 from the survey, which was assessed through a cognitive interview. The question was reviewed by a global expert and researcher using a semi-structured cognitive interview process. Open dialogue was facilitated using prompts from the Cognitive Interview Guide, focusing on simplicity, relevance, cult…
Initial question:	Who are the main people this initiative supports? (e.g., age groups, patient populations, caregivers, health professionals, etc.)
Initial reponse:	Free text
CVI Score
Simplicity	0.71
Revelance	1
Cultural clarity	0.86
Language	1
Expert:	Key Comments:
Expert 1	This is unclear and lots more things to include: formal caregivers, other alternative healthcare providers - traditional healers, programmes that support children and dependence of the patients - orphans and vulnerable children. Support is broad - Psychosocial supports/ emotional support/ physical support.
Expert 2	No amendments
Expert 3	Health professional is an unclear option - what do we mean by this. To expand and incude support for the whole team who are working or supporting those at the end of life.
Expert 4	No comments
Expert 5	The respondent may find it too difficult to specify the type of population they involve as it may be too general or they may not have it characterised.
Expert 6	Too vague, not able to capture the info. What does support mean? How about impact? May feel to daunting to write detail info as the free text paragraph implies.
Expert 7	Avoid the word patient and this feels like service provision lingo. Compassionate communities should not be framed as health services. How how we would describe this/ answer if we are caring for multiple populations?
Response:	This is too broad / lots of people found it difficult and vague questions and responses - similar to previous question.
	Remove this question - and add population groups in more detail into question 6

[truncated: 9 more sheets: Question 8, Question 9, Question 10, Question 11, Question 12, Question 13, Question 14, Question 15, New proposed survey for pilotin]
