# Supplementary material for: Connecting communities across the globe: Atlas protocol
Source: Palliat Care Soc Pract. 2025 Dec 4;19:26323524251396994. doi: 10.1177/26323524251396994 (PMC12681578; doi:10.1177/26323524251396994)
Supplement: sj-xlsx-3-pcr-10.1177_26323524251396994 – Supplemental material for Connecting communities across the globe: Atlas protocol [file sj-xlsx-3-pcr-10.1177_26323524251396994.xlsx]

## Sheet: Consent  instructions
Instructions / general
Comments from experts, gathered after piloting and reviewing the survey in Qualtrics, were provided to the core research team either through semi-structured interviews with note-taking or via written feedback.
Expert:	Comments:
Expert 1	Font size too small. Include caregiving: "We are interested in any community program that addresses caregiving, death, dying, caregiving and grief at the community level" Who should complete the survey – be a list of bulled points: We may not include your answer if it is not related to a community program addressing illness, dying, caring and grief. – Use this terminology throughout. A community …
Expert 2	Nil comments
Expert 3	Gentle introduction - include about community programmes
Expert 4	Explain that the atlas will be for compassionate communities to use to incentivise people.
Expert 5	No way to translate after started?
Expert 6	To aim to provide translation for 5 most spoken languages. The option to translate is at the top of the first page – but can we put a QR code to the website and a way to copy the survey? Add I don’t know for more of the options. Need to ensure language is B1 level - so very simple to read. Explain what the community programmes are – and then the second heading should be about the individuals part…
Expert 7	Nil comments
Expert 8	Nil comments
Expert 9	Summarize "who should complete" section and "risk" with bullet points. "Raise awareness" better advocate at the begining of the consent form as its easier to understand and translate.
Expert 10 + 11	Including multiple people from organisations has the challenges of incorrect or overlapping information. Also need to think about what is our aim? Could devolve into more like a PROM patient outcome reporting measure responses? People may do Pufferey - appear bigger than they are and are we going to validate this? Advice is to think about the primary aim which is to be an atlas - and therefore en…
Response	Changed to include definition of comunity programme
	Changed to include personal contribution versus individual
	Inclusion criteria expanded
	Discussion about the challenges raised about validation. Atlas will display limited information (name and locality) - research manuscript with more in detail responses will be anonymised. Limitation that we will not validate all responses - which we wil acknowledge (however aim is to learn and expand our understanding from the perspectives of CoCos themselves).

## Sheet: Question 1
Question 1	A community program is any organised effort within a community to address death, dying caregiving and grief.
Current question:	What is the name of your community programme?
Response	Free text response
Expert:	Key Comments:
Expert 1	No comments
Expert 2	No comments
Expert 3	No comments
Expert 4	No comments
Expert 5	No comments
Expert 6	The question should be written first and then have the defition of what a community program is. Change the term from address as this can be unclear - perhaps focus is better
Expert 7	People might not understand if it is a compassionate programme or not - they might give the name of any organisation. Perhaps to give more detail about the compassionate community programme - people may answer this in a wrong way. Maybe explain in more details what exactly what we mean by community programme. Maybe put this as a question later in the survey - as it could have become clearer by th…
Expert 8	Include a bigger space to write names
Expert 9+10	Do we want people to list more than one?
Response:	Change address to focus in the defeinition of a community programme and have this definition provided after the question
	Include information in the consent form/ introduction about doing more than one / if involved in multiple compassionate communities

## Sheet: Question 2
Question 2
Current question:	What is the location of your programme? (Please provide county and local area)
Response	Free test
Expert:	Key Comments:
Expert 1	No comments
Expert 2	No comments
Expert 3	No comments
Expert 4	No comments
Expert 5	No comments
Expert 6	It might be easier given the challenges of local names to do a drop down of the county and then to write the local area
Expert 7	Thinks this question should go before the first question. Deomgraphic question on the first page and then the name question could be on the second page?
Expert 8	No comments
Expert 9+10	There may be a distinction between headquarters and then the area that care is provided over. If may also be that the scope of the program is either local, regional, state or provences? Could do a drop down for country and then a second option for local provence? You could then have another drop down option for the area covered/ where the headquaters are - for example headquarters is it local, re…
Response:	Change to include a drop down of countries and then free text for a local area
	Discussed disctinction between headquaters and then area care is provided over - interesting consideration - however likely beyond the scope of this survey - and aim to keep simple and translatable questions.

## Sheet: Question 3
Question 3
Current question:	When did this programme start?
	Drop down of years
Expert:	Key Comments:
Expert 1	No comments
Expert 2	No comments
Expert 3	No comments
Expert 4	No comments
Expert 5	No comments
Expert 6	Add a before 1980 option as some might be before then
Expert 7	No comments
Expert 8	No comments
Expert 9+10	No comments
Response:	To add an option for before 1980

## Sheet: Question 4
Question 4
Current question:	What is your main role within this programme? Please select all that apply.
Reponse	-Volunteer
	-Community member
	- Healthcare professional (e.g. nurse, doctor)
	- Support with activities of daily living (e.g. providing support with personal care e.g. washing, shopping - Health care assistant)
	- Social support
	- Emotional support
	- Community engagement (e.g. helping run community support groups)
	- Education
	- Awarness raising
	- Traditional healer
	- Spiritual support (e.g. a chaplain)
	- Administration (e.g. finances or documentation)
	- Senior staff / board members
	- Driver
	- Governance / Policy development
	- Other: free text
Expert:	Key Comments:
Expert 1	No comments
Expert 2	No comments
Expert 3	No comments
Expert 4	No comments
Expert 5	No comments
Expert 6	Instead of asking what are your main roles could ask what are all your roles? Community health workers are healthcare professionals, so this might cause confusion. Could we do layers of options, for example have the types of roles like healthcare professional and then subroles within that. There is a typo in awareness raising.
Expert 7	Community health workers are common in this context and should be an option. Emotional support - should be more than just mental health - maybe should also have psychological support as a seperate response (more formal support for mental health concerns).
Expert 8	To include the option researcher
Expert 9+10	Discussed people may have many roles - as long as people can select multiple this is okay - but it may be we get lots of multiple responses
Response:	To do layers, with inbuilt logic - asking about main role and then further options broken down, depending on options selected and allow for multiple options

## Sheet: Question 5
Question 5
Current question:	What are the main goals of this programme? Please select all that apply.
Reponse	- Providing healthcare services such as pain relief
	- Support for people with chronic illness or at the end-of-life.
	- Training and support for healthcare providers
	- Training and support for local leaders
	- Training and support for family, friends or local communities providing care
	- Community enabling
	- Raising awareness about end-of-life or grief issues (often termed death literacy)
	- Policy (e.g. helping write guidelines to support those around the end-of-life)
	- Bereavement / grief support
	- Generating / supporting community networks
	- Other: Free text
Expert:	Key Comments
Expert 1	Typo with community member in front of an option incorrectly on Qualtrics. Also to add spaces to aid reading. To think about including reaching vulnerable populations as a goal.
Expert 2	No comments
Expert 3	Typo with community member as noted above
Expert 4	No comments
Expert 5	No comments
Expert 6	The policy option needs a verb. Could also include support for underserved or forgotten populations and then ask them to specify which populations
Expert 7	Training and education may be two different components. An educator may not be a trainer. Should include research as a role and aim
Expert 8	Add the option - Raising funding as an aim
Expert 9+10	These are activities not goals. This is asking people what they do and not what they aim to do. Should consider the aims of the question. We could ask people to copy there mission values or mision statement / plan in free text as that would help show goals.
Response:	To iclude options on vulnerable populations, research and fund raising. To give an option to include a mission statement or goals and the end of the survey.
	Changed to ask what are the main activities of this programme

## Sheet: Question 6
Question 6
Current question:	What outcomes of this programme are measured? Please select all that apply.
Reponse	- Outcomes are not currently measured for this programme
	- Feedback from participants or stakeholders
	- Number of people served
	- Improving staff and volunteer engagement, development and retention
	- Symptom control of people served
	- Spiritual wellbeing of people served
	- Reducing inequality among underserved populations.
	- Improving social support and addressing living conditions of people requiering care
	- Healthcare use that aligns with the wishes of those at the end of life and there loved ones
	- Enhance support for individuals and communities around end of life matters
	- Srengthen the ability of individuals and communities around end of life matters
	- Changes in community attitudes, behaviours, and awareness of end-of-life matters
	- Improved access and quality to end-of-life care resources
	- Collaborations with organizations or partners
	- Develop research output and productivity
	- Economic evaluations (e.g., cost-effectiveness, cost savings)
	- Public recognition or awards received
	- Media coverage or mentions
	- Influence on local or national policies.
	- Other: Free text
Expert:	Key Comments:
Expert 1	Improving staff and volunteer engagement, development and retention is too much for one line. Symptom control of people served - you may want to change it to tracking symptoms, or symptom outcomes, or patient reported symptoms. You could ask are you measuring patient reported symptoms. Measuring the impact on inequalities: For reducing inequality among underserved populations, this is very specif…
Expert 2	No comments
Expert 3	Make answers have the same format as its easier to read. For example: Enhanced support for individuals and communities around end-of-life. Strengthen the ability of individuals and communities around end of life. Changes in community attitudes, behaviours and awareness around end of life
Expert 4	No comments
Expert 5	No comments
Expert 6	Is people served the right term - Maybe this is just semantics and not a big deal, but perhaps “people reached” is better? “Reducing inequality among underserved populations” This is a difficult one. Reducing is also a process, perhaps use “reduced” or “reduction in”? But I’m also struggling to determine what the exact outcome is here. A reduction is a change in outcome, the outcome is then equal…
Expert 7	Good complete list of outcomes
Expert 8	Add publications, scientific books, articles and videos for the question regarding outcome.
Expert 9+10	Long list and may not be clear. Many CoCos will collect experience measures as easier to collect - for example self reported - show satisfaction and support. Things like I feel satisfied and I feel supported. You could use logic in the questions and have subsections to make it easier to read than a long list. For example patient outcomes, career or community outcomes - then programme outcomes. Fo…
Response:	Question changed to ask what outcomes of this programme are measured. Use in built logic - so broad categories such as service reach or impact on individuals, with then further layers of options that are more specific to that type of outcome measurement. Selecting multiple options possible. Options simplified.

## Sheet: Question 7
Question 7
Current question:	How does your programme connect with your target population?
Reponse	- Word of mouth
	- Referrals from healthcare providers
	- Advertising (e.g. flyers, newspapers)
	- Online Advertising (e.g. social media posts, websites)
	- Community networks (e.g. local groups, organizations)
	- Faith-based organizations (e.g. churches, temples, mosques)
	- Public awareness campaigns (e.g. health fairs, awareness weeks)
	- Government or municipal programmes
	- School or university outreach
	- Workplace partnerships or employee assistance programs
	- Other: Free text
Expert:	Key Comments
Expert 1	School or university outreach (school or university seems to be quite a range, with some communities not having university - this might be unclear - You could say primary, secondary or higher levels of educational institutes) - or educational institutions (e.g. schools, universities) – then it is the same throughout
Expert 2	No comments
Expert 3	No comments
Expert 4	No comments
Expert 5	No comments
Expert 6	Simple wording could be: how do people find their way to your program?
Expert 7	Complete options - no comments
Expert 8	No comments
Expert 9+10	This is two questions with the opitions - how do they raise awareness (through advertising etc) and how to the attract people - in outreach. The term connect also implies about getting feedback and how to they listen to the people that are in the service - not just the initial contact?
Response:	Changed to how do people find their way to your programme. With aim to identify initial contact points (ongoing feedback and connection beyond the scope of they survey). Changed to educational institutions.

## Sheet: Question 8
Question 8
Current question:	Which of the following organizations has this project collaborated with? Please select all that apply.
Reponse	- No current collaboration with other organizations
	- Healthcare organisations / associations
	- Charities
	- Non-Governmental Organizations (NGOs)
	- Patients organizations / associations
	- Local or national governmental organizations / associations
	- International organizations / associations
	- Community-based organizations / assocations
	- Educational institutions (e.g., schools, universities)
	- Faith-based organizations (e.g., churches, temples, mosques)
	- Private companies or businesses
	- Cultural or arts organizations / assocations
	- Social service agencies
	- Other: Free text
Expert:	Key Comments
Expert 1	No comments
Expert 2	No comments
Expert 3	No comments
Expert 4	No comments
Expert 5	No comments
Expert 6	There is a lot of overlap between these items. As long as we don’t use this question to count collaborations, I think it might be fine, but we can probably clean this up a bit more. Several different dimensions here: local / national / international. Private/public/government. Focus of the organisations: education, faith, cultural, social services, healthcare. Should we split this up? Or is it ok…
Expert 7	Unclear what we mean by patient organisations - for example organizations that have patients advocating for there own rights. How would you make a difference between organisation and associations. Some places will be more familiar and use the term of association and others organisations. How would you make a difference between the two. Better to give options for both - assocation / organization.
Expert 8	This is a question about partners - it might be helpful to add media and political parties.
Expert 9+10	This is an interesting question - social desirability bias may mean than everyone says they collaborate. Need to think about what we mean by collaboration. The type of collaboration could be interesting? For example- administrations vs patient centred. Current list has a lot of overlaps - could have categorisations - types of collabroation - braders services, delivery of services and adminsitrati…
Response:	Options simplified. Logic inbuilt so if collaborations selected - then option to provide information about the type of collaboration and a free text area for participats to provide more information if they would like too. Discussion about social desirability bias - this is a limitation throughout the survey.

## Sheet: Question 9
Question 9
Current question:	How is this programme funded? Please select all that apply.
Reponse	Type of funding source:
	- Charity funding
	- Non-governmental organisations (NGOs)
	- Governmental funding
	- Healthcare budget (e.g. services are paid through the budget for the local hospital)
	- Private funding
	- Out of pocket expenses
	- Funding through membership fees
	- Grants
	- Donations
	- Insurance
	- I don't know this information
	- Other: Free text
Expert:	Key Comments
Expert 1	Explain what is meant by out of pocket expenses
Expert 2	No comments
Expert 3	No comments
Expert 4	No comments
Expert 5	No comments
Expert 6	Should we add don't know to the previous questions as well
Expert 7	Barter/ paying with things that do not have monetary value - for example a chicken or a cow for a service - people do not have conventional monetary value and therefore people have a way to pay using gifts/ cows or services - to cover not for money.
Expert 8	add an option for organization merchandise
Expert 9+10	Not for profit not included and should be included. Could you use logic again and split it into what is your organisation/ main funding source - so things like NGO, hospital/ healthcare funding / not for profit. Could then think about funding source - for example public funding (governmental money /grants), volunteer, heathecare etc. NGO as a stand alone option does not say how it is funded.
Response:	Include the option I do not know this information in previous questions.
	Use logic in the question - with broad options initially - public/ governmental - / private etc and then further options depending on the options selected. Easier and less overwhelming to read shorter lists of options. Allow for multiple options.

[truncated: 4 more sheets: Question 10, Question 11, Question 12, Overall survey design ]
